# Supplementary material for: Extracellular Vesicle Transplantation Is Beneficial for Acute Kidney Injury
Source: Cells. 2024 Aug 12;13(16):1335. doi: 10.3390/cells13161335 (PMC11352623; doi:10.3390/cells13161335)
Supplement: Supplementary file 1 [file cells-13-01335-s001.zip]

Archive with 1 entries (1 files):
- cells-3132272-supplementary.pdf
